# Supplementary material for: Technical Efficiency of Mexico’s Public Health System in the Delivery of Obstetric Care, during 2012–2018
Source: Healthcare (Basel). 2024 Mar 14;12(6):653. doi: 10.3390/healthcare12060653 (PMC10970456; doi:10.3390/healthcare12060653)
Supplement: Supplementary file 1 [file healthcare-12-00653-s001.zip]

Archive with 1 entries (1 files):
- healthcare-2836159-supplementary.pdf
